# Supplementary material for: Molecular basis for presentation of N-myristoylated peptides by the chicken YF1∗7.1 molecule[image]
Source: J Biol Chem. 2025 May 22;301(7):110253. doi: 10.1016/j.jbc.2025.110253 (PMC12212280; doi:10.1016/j.jbc.2025.110253)
Supplement: Supporting information [file mmc1.zip]

Archive with 10 entries (10 files):
- Figure.S1.tif
- Figure.S2.tif
- Figure.S3.tif
- Table-S1 2025_5_18.docx
- Table-S2.docx
- Table-S3.docx
- Table-S4.docx
- Table-S5.docx
- Table-S6.docx
- Supplementary_material_text.docx
